# Supplementary material for: Toxic Determination of Cry11 Mutated Proteins Obtained Using Rational Design and Its Computational Analysis
Source: Int J Mol Sci. 2023 May 22;24(10):9079. doi: 10.3390/ijms24109079 (PMC10219489; doi:10.3390/ijms24109079)
Supplement: Supplementary file 1 [file ijms-24-09079-s001.zip]

Archive with 1 entries (1 files):
- ijms-2375424-supplementary.pdf
